# Supplementary material for: Association of Genetic Variants in Complement Factor H and Factor H-Related Genes with Systemic Lupus Erythematosus Susceptibility
Source: PLoS Genet. 2011 May 26;7(5):e1002079. doi: 10.1371/journal.pgen.1002079 (PMC3102741; doi:10.1371/journal.pgen.1002079)
Supplement: Table S1 — Allelic association between 60 tested SNPs and SLE in all four ethnic groups. (XLS) [file pgen.1002079.s001.xls]

## Sheet: Sheet1
Table S1. Allelic association between 60 tested SNPs and SLE in all four ethnic groups
			Tested	Allelic association				HWP		Genotyping missing rate
SNP	Location	Ethnicity	allele	Case	Control	P	OR[95%CI]	Case	Control	Case	Control	Pmissing	Class*
rs3753394	194887540	EA	A	0.3064	0.3034	0.6901	1.01[0.95-1.09]	0.6794	0.1491	0.004065	0.001432	0.04646	B
		AA	A	0.06879	0.06422	0.4359	1.08[0.89-1.30]	0.4425	0.01256	0	0.001551	0.2535	A
CFH 5' upstream		AS	A	0.5162	0.5099	0.6544	1.03[0.92-1.15]	0.4305	0.008131	0.0007905	0	1	HW
		HS	A	0.3356	0.3191	0.2565	1.08[0.95-1.23]	0.1461	0.292	0.003351	0	0.1692	A
rs6680396	194899093	EA	G	0.2094	0.2172	0.2524	0.96[0.88-1.03]	0.4123	0.03629	0.004065	0.001432	0.04646	B
		AA	G	0.1351	0.1278	0.3555	1.07[0.93-1.22]	0.03594	0.6831	0.001787	0.0005171	0.3434	A
CFH intron 1		AS	G	0.331	0.3328	0.8893	0.99[0.88-1.12]	0.5674	0.1445	0.001581	0.0007937	1	A
		HS	G	0.32	0.3248	0.7368	0.98[0.86-1.11]	0.01999	0.5206	0.004021	0.002478	0.7207	A
rs800292	194908856	EA	A	0.2186	0.2267	0.2357	0.95[0.88-1.03]	0.7079	0.04734	0.007368	0.003724	0.04321	B
(I62V)		AA	A	0.7309	0.7289	0.8515	1.01[0.91-1.12]	0.8038	0.8179	0.004169	0.001551	0.2037	A
CFH exon 2		AS	A	0.4097	0.4074	0.8713	1.01[0.90-1.13]	0.2948	0.03527	0.002372	0.005556	0.2248	A
		HS	A	0.3731	0.3814	0.5826	0.97[0.85-1.09]	0.01439	0.8225	0.009383	0.007435	0.8148	A
rs1329424	194912799	EA	A	0.3636	0.3732	0.2406	0.96[0.90-1.03]	0.3524	1	0.07266	0.04812	9.656e-06	F
		AA	A	0.296	0.3164	0.0623	0.91[0.82-1.01]	0.2893	0.6343	0.0131	0.01138	0.6513	A
CFH intron 4		AS	A	0.07308	0.08211	0.2383	0.88[0.71-1.09]	0.3963	0.1286	0.04269	0.02381	0.01031	F
		HS	A	0.2176	0.2253	0.5581	0.96[0.82-1.11]	0.3456	0.2966	0.06501	0.07063	0.6012	F
rs1329423	194913010	EA	G	0.2745	0.2742	0.9609	1.00[0.93-1.08]	0.409	0.004758	0.06021	0.03982	6.656e-05	F
		AA	G	0.08448	0.08894	0.5036	0.95[0.80-1.12]	0.8751	0.06507	0.005956	0.00879	0.3412	A
CFH intron 4		AS	G	0.4771	0.4711	0.6736	1.02[0.92-1.15]	0.4917	0.1849	0.0332	0.03968	0.3974	B
		HS	G	0.3097	0.3096	0.9917	1.00[0.87-1.15]	0.1195	0.1026	0.05429	0.07931	0.02429	F
rs3766404	194918455	EA	G	0.1583	0.1413	0.004259	1.14[1.04-1.25]	0.7618	0.6733	0.02744	0.01404	6.602e-05	F
		AA	G	0.4355	0.406	0.01237	1.13[1.03-1.24]	0.7262	0.4718	0.01608	0.03413	0.000677	F
CFH intron 6		AS	G	0.096	0.08722	0.2824	1.11[0.92-1.35]	0.2529	0.5912	0.01186	0.0127	0.8589	A
		HS	G	0.1227	0.1169	0.5715	1.06[0.87-1.28]	0.1452	0.2988	0.01944	0.01983	1	A
rs16840422	194919457	EA	A	0.165	0.1442	0.0004764	1.17[1.07-1.28]	0.9077	0.5357	0.004827	0.005729	0.6316	A
		AA	A	0.4403	0.4132	0.02016	1.12[1.02-1.23]	0.62	0.4527	0.002382	0.002585	1	A
CFH intron 6		AS	A	0.09945	0.08936	0.2206	1.13[0.93-1.36]	0.4304	0.4871	0.002372	0.0007937	0.6247	A
		HS	A	0.1284	0.12	0.4115	1.08[0.90-1.30]	0.06261	0.4039	0.003351	0.003717	1	A
rs1061147	194920947	EA	A	0.3643	0.3747	0.1976	0.96[0.89-1.02]	0.3993	0.9414	0.03963	0.03523	0.3285	B
(A307A)		AA	A	0.4106	0.429	0.1173	0.93[0.84-1.02]	0.9193	0.7422	0.01072	0.0243	0.002379	F
CFH exon 7		AS	A	0.06876	0.07899	0.1702	0.86[0.69-1.07]	0.6527	0.2344	0.02846	0.0254	0.7126	B
		HS	A	0.2264	0.2262	0.989	1.00[0.86-1.16]	0.07078	0.01746	0.03485	0.04957	0.09452	B
rs10801553	194922366	EA	A	0.3678	0.3753	0.358	0.97[0.91-1.04]	0.1622	0.7698	0.03786	0.02635	0.005769	F
		AA	A	0.3462	0.3665	0.07547	0.92[0.83-1.01]	0.8282	0.15	0.01251	0.02792	0.001423	F
CFH intron 7		AS	A	0.07237	0.08134	0.2418	0.88[0.71-1.09]	0.3965	0.1743	0.04427	0.03889	0.55	B
		HS	A	0.2215	0.2261	0.7277	0.97[0.84-1.13]	0.2183	0.1242	0.04692	0.04089	0.5283	B
rs7529589	194924902	EA	A	0.3655	0.3757	0.2008	0.96[0.89-1.02]	0.1192	0.4891	0.01499	0.01805	0.3153	A
(tag SNP of Y402H)		AA	A	0.4114	0.4297	0.1185	0.93[0.84-1.02]	0.9194	0.9627	0.008934	0.01861	0.01572	B
CFH intron 7		AS	A	0.07027	0.07865	0.2631	0.89[0.72-1.10]	0.5115	0.2328	0.02688	0.02619	1	B
		HS	A	0.2303	0.2316	0.9168	0.99[0.86-1.15]	0.1854	0.03581	0.01475	0.02107	0.3098	B
rs10922096	194929082	EA	G	0.4584	0.4695	0.1946	0.96[0.89-1.02]	0.4211	0.3987	0.08333	0.06617	0.005472	F
		AA	G	0.1867	0.1963	0.3069	0.94[0.84-1.06]	0.3743	0.9421	0.01429	0.01603	0.6856	A
CFH intron 9		AS	G	0.8211	0.815	0.5907	1.04[0.90-1.21]	0.6909	0.06433	0.07431	0.0754	0.9398	F
		HS	G	0.6352	0.6305	0.7625	1.02[0.89-1.17]	0.0006237	0.02394	0.1005	0.1214	0.139	F
rs6695321	194942484	EA	G	0.3706	0.3825	0.1398	0.95[0.89-1.02]	0.03722	0.1583	0.03125	0.01891	0.0008507	F
		AA	G	0.1928	0.209	0.08624	0.90[0.80-1.02]	0.4329	0.3356	0.003574	0.003102	1	A
CFH intron 9		AS	G	0.8313	0.8339	0.8102	0.98[0.85-1.14]	0.762	0.5403	0.01344	0.00873	0.3422	A
		HS	G	0.5977	0.5882	0.5399	1.04[0.92-1.18]	2.273e-06	0.000385	0.03954	0.03098	0.3516	HW
rs203685	194944568	EA	C	0.395	0.4186	0.004015	0.91[0.85-0.97]	0.5194	0.3969	0.03328	0.03036	0.5085	B
		AA	C	0.2042	0.2226	0.05844	0.90[0.80-1.00]	0.9397	0.1868	0.01549	0.009307	0.09632	A
CFH intron 9		AS	C	0.06898	0.07717	0.2649	0.89[0.72-1.10]	0.5111	0.2317	0.008696	0.002381	0.0567	A
		HS	C	0.2309	0.2462	0.2539	0.92[0.80-1.06]	0.7636	0.03445	0.05965	0.02354	4.952e-05	F
rs1831281	194947437	EA	A	0.1768	0.1909	0.03106	0.91[0.84-0.99]	0.01781	0.1962	0.05666	0.0487	0.1322	F
		AA	A	0.09656	0.1028	0.3779	0.93[0.80-1.09]	0.06726	0.3829	0.0131	0.01965	0.1508	A
CFH intron 9		AS	A	0.3472	0.3595	0.3723	0.95[0.84-1.07]	0.7982	0.415	0.0585	0.05079	0.4309	F
		HS	A	0.3034	0.3038	0.9796	1.00[0.87-1.15]	0.9488	0.7909	0.08981	0.1128	0.07812	F
rs2274700	194949570	EA	A	0.4556	0.4375	0.04626	1.08[1.00-1.16]	0.7206	0.1487	0.1933	0.1816	0.2007	F
(A474A)		AA	A	0.5145	0.4944	0.1078	1.08[0.98-1.20]	0.6074	0.9229	0.09589	0.1163	0.05184	F
(tagged by rs1410996)		AS	A	0.465	0.4701	0.7339	0.98[0.87-1.10]	0.8559	0.6315	0.1312	0.1119	0.1441	F
CFH exon 10		HS	A	0.5271	0.5247	0.8925	1.01[0.88-1.16]	0.6828	0.1045	0.2084	0.2478	0.03129	F
rs6677604	194953541	EA	A	0.23	0.2014	2.379e-05	1.19[1.10-1.28]	0.8926	0.3997	0.0005081	0.002292	0.05367	A
		AA	A	0.388	0.3496	0.0007547	1.18[1.07-1.30]	0.7577	1	0.0005956	0.001034	1	A
CFH intron 11		AS	A	0.07312	0.06518	0.2664	1.13[0.91-1.41]	0.01919	0.647	0	0.001587	0.2489	A
		HS	A	0.1563	0.1469	0.4028	1.08[0.91-1.27]	0.2796	0.6721	0.0006702	0.004957	0.0544	A
rs10489456	194954138	EA	A	0.1781	0.1812	0.6303	0.98[0.90-1.07]	0.7842	0.457	0.01169	0.008021	0.1281	A
( tag SNP of D936E)		AA	A	0.08672	0.09426	0.2678	0.91[0.78-1.07]	0.7575	0.1803	0.004169	0.009824	0.04933	B
CFH intron 11		AS	A	0.4713	0.4665	0.7317	1.02[0.91-1.14]	0.7771	0.004553	0.007115	0.004762	0.6062	HW
		HS	A	0.2685	0.255	0.3238	1.07[0.93-1.23]	0.1272	0.07692	0.01139	0.006196	0.2671	A
rs381974	194959295	EA	A	0.3938	0.4119	0.02509	0.93[0.87-0.99]	0.2154	0.6482	0.005843	0.009453	0.08087	A
		AA	A	0.2498	0.2601	0.319	0.95[0.85-1.05]	0.8446	0.06618	0.008338	0.005171	0.3053	A
CFH intron 11		AS	A	0.06853	0.07844	0.1793	0.86[0.70-1.07]	0.5113	0.2343	0.007905	0.01349	0.1818	A
		HS	A	0.2289	0.2481	0.1441	0.90[0.78-1.04]	0.4141	0.1304	0.02346	0.001239	4.143e-06	F
rs3753396	194962365	EA	G	0.1749	0.1791	0.5053	0.97[0.89-1.06]	0.7385	0.4193	0.01448	0.006875	0.001619	B
(Q672Q)		AA	G	0.05045	0.05409	0.4888	0.93[0.75-1.14]	0.4367	0.06943	0.002382	0.001034	0.4258	A
CFH exon 13		AS	G	0.4673	0.4616	0.6843	1.02[0.92-1.14]	0.5328	0.007465	0.007905	0.007937	1	HW
		HS	G	0.261	0.2484	0.3533	1.07[0.93-1.23]	0.02561	0.02852	0.01408	0.01487	0.8563	A
rs1410996	194963556	EA	A	0.4291	0.4093	0.0151	1.09[1.02-1.16]	0.1808	0.5041	0.00686	0.009453	0.2428	A
(tag SNP of A474A)		AA	A	0.5639	0.548	0.1756	1.07[0.97-1.17]	0.6551	0.0971	0.002382	0.008273	0.02255	B
CFH intron 14		AS	A	0.4384	0.4391	0.9597	1.00[0.89-1.12]	0.6888	0.5279	0.005534	0.009524	0.2605	A
		HS	A	0.5024	0.4919	0.4997	1.04[0.92-1.18]	0.2322	0.8323	0.007373	0.004957	0.5955	A
rs7540032	194967907	EA	A	0.4377	0.4172	0.01391	1.09[1.02-1.16]	0.02513	0.9148	0.06148	0.04726	0.007846	F
		AA	A	0.496	0.477	0.112	1.08[0.98-1.19]	0.3478	0.3272	0.02561	0.04654	0.0009814	F
CFH intron 15		AS	A	0.4684	0.4682	0.9883	1.00[0.89-1.12]	0.4543	0.2041	0.03794	0.04048	0.7593	B
		HS	A	0.4975	0.4914	0.6995	1.03[0.90-1.16]	0.0626	1	0.05228	0.06691	0.1592	F
rs2284664	194969148	EA	A	0.1949	0.2042	0.1576	0.94[0.87-1.02]	0.4453	0.2974	0.003557	0.002005	0.2744	A
		AA	A	0.07445	0.07716	0.6642	0.96[0.81-1.15]	0.05019	0.1069	0	0.001551	0.2535	A
CFH intron 15		AS	A	0.3644	0.3702	0.6684	0.98[0.87-1.09]	0.9035	0.717	0	0	1	A
		HS	A	0.3261	0.3319	0.6921	0.97[0.86-1.11]	0.3152	0.8738	0.007373	0.001239	0.06709	A
rs1329428	194969433	EA	A	0.426	0.4065	0.01657	1.08[1.02-1.16]	0.3778	0.3794	0.004573	0.005729	0.5176	A
		AA	A	0.491	0.4663	0.03596	1.10[1.01-1.21]	0.3283	0.1848	0.002382	0.002585	1	A
CFH intron 15		AS	A	0.4604	0.4579	0.8563	1.01[0.90-1.13]	0.3958	0.1733	0.0007905	0.0007937	1	A
		HS	A	0.4892	0.4844	0.7564	1.02[0.90-1.15]	0.3238	0.4797	0.006702	0.007435	0.7992	A
rs70620	194971620	EA	A	0.2007	0.2037	0.6701	0.98[0.90-1.07]	0.826	0.8191	0.1827	0.167	0.08137	F
		AA	A	0.3336	0.3533	0.09583	0.92[0.83-1.02]	0.07406	0.8316	0.09291	0.1241	0.002783	F
CFH intron 15		AS	A	0.4913	0.483	0.5727	1.03[0.92-1.16]	0.6788	0.01424	0.09565	0.06746	0.01083	F
		HS	A	0.3215	0.3013	0.2174	1.10[0.95-1.28]	0.5023	0.1247	0.2172	0.2392	0.2292	F
rs742855	194972143	EA	G	0.1731	0.1777	0.4704	0.97[0.89-1.06]	0.8206	0.3182	0.03506	0.02635	0.03177	F
		AA	G	0.08174	0.08485	0.6342	0.96[0.81-1.14]	0.4134	0.2373	0.001787	0.006722	0.04105	B
CFH intron 15		AS	G	0.4644	0.4571	0.6075	1.03[0.92-1.15]	0.5674	0.01874	0.02292	0.01905	0.5791	B
		HS	G	0.2606	0.251	0.4867	1.05[0.91-1.21]	0.02389	0.05393	0.0382	0.057	0.04439	F
rs1065489	194976397	EA	A	0.1874	0.189	0.8144	0.99[0.91-1.08]	0.663	0.9544	0.07673	0.07075	0.3288	F
(D936E)		AA	A	0.05305	0.06236	0.1004	0.84[0.69-1.03]	1	0.2209	0.03454	0.07549	6.913e-08	F
( tagged by rs10489456)		AS	A	0.4732	0.465	0.566	1.03[0.92-1.16]	1	0.003267	0.05455	0.03651	0.03536	F
CFH exon 18		HS	A	0.2791	0.2544	0.08286	1.14[0.98-1.31]	0.08161	0.04262	0.07909	0.07435	0.7438	F
rs11582939	194976780	EA	A	0.1832	0.1833	0.9833	1.00[0.92-1.09]	1	0.7697	0.06377	0.06789	0.4819	F
		AA	A	0.08055	0.08835	0.2435	0.90[0.76-1.07]	0.5037	0.5627	0.02025	0.05481	5.19e-08	F
CFH intron 18		AS	A	0.4702	0.4632	0.621	1.03[0.92-1.15]	0.8627	0.003325	0.04348	0.03016	0.09048	HW
		HS	A	0.2697	0.252	0.2094	1.10[0.95-1.27]	0.06643	0.02597	0.06568	0.07311	0.5444	F
rs378283	195024909	EA	G	0.1557	0.1543	0.815	1.01[0.92-1.11]	3.559e-16	1.086e-13	0.04878	0.05127	0.6314	F
		AA	G	0.2142	0.2264	0.2435	0.93[0.83-1.05]	1.256e-06	4.758e-06	0.131	0.1138	0.1142	F
CFHR3 intron 4		AS	G	0.3939	0.3924	0.9154	1.01[0.89-1.14]	4.796e-09	0.02023	0.1391	0.1151	0.07318	F
		HS	G	0.2245	0.217	0.5751	1.05[0.90-1.22]	8.236e-19	8.096e-05	0.08512	0.08922	0.7562	F
rs643781	195026803	EA	C	0.2251	0.221	0.5607	1.02[0.95-1.11]	2.26e-85	2.463e-73	0.07063	0.05127	0.0005809	F
		AA	C	0.4405	0.4154	0.04955	1.11[1.00-1.23]	1.953e-126	2.652e-126	0.184	0.1474	0.003422	F
CFHR3 intron 5		AS	C	0.5056	0.488	0.2133	1.07[0.96-1.20]	7.272e-06	2.183e-11	0.01818	0.007143	0.0193	HW
		HS	C	0.3323	0.3056	0.07111	1.13[0.99-1.29]	2.094e-30	2.25e-16	0.0429	0.04709	0.6716	HW
rs426736	195027040	EA	G	0.1851	0.1843	0.9147	1.01[0.91-1.11]	2.851e-30	3.776e-26	0.3166	0.2323	4.844e-16	F
		AA	G	0.3376	0.3428	0.6567	0.98[0.88-1.08]	6.198e-147	1.576e-143	0.1126	0.08221	0.002242	F
CFHR3 intron 5		AS	G	0.4788	0.4436	0.04969	1.15[1.00-1.33]	0.01211	0.001237	0.3842	0.3952	0.5958	F
		HS	G	0.2821	0.2761	0.7117	1.03[0.88-1.21]	8.239e-07	1.943e-07	0.3063	0.2416	0.0009822	F
rs436719	195054367	EA	C	0.3598	0.3646	0.5645	0.98[0.91-1.05]	5.955e-109	2.033e-79	0.09223	0.1157	0.001009	F
		AA	C	0.2353	0.2499	0.1773	0.92[0.82-1.04]	2.143e-88	1.056e-103	0.1167	0.1153	0.9171	F
CFHR1 5' upstream		AS	C	0.4559	0.4553	0.9667	1.00[0.89-1.13]	2.49e-08	4.055e-08	0.1217	0.1484	0.05459	F
		HS	C	0.4687	0.4774	0.5932	0.97[0.85-1.10]	1.812e-25	1.342e-19	0.09987	0.09542	0.7693	F
rs425757	195063861	EA	G	0.3538	0.3659	0.1741	0.95[0.88-1.02]	4.809e-06	0.0005981	0.203	0.2223	0.04349	F
		AA	G	0.1729	0.1906	0.06877	0.89[0.78-1.01]	0.001444	0.0001999	0.1114	0.1236	0.2775	F
CFHR1 exon 4		AS	G	0.3681	0.36	0.6099	1.04[0.91-1.18]	0.104	0.0001416	0.2688	0.2714	0.8931	F
		HS	G	0.3013	0.3226	0.177	0.91[0.78-1.05]	7.142e-08	0.5956	0.1803	0.176	0.8197	F
rs1963605	195088791	EA	C	0.1947	0.2094	0.03324	0.91[0.84-0.99]	0.2036	0.001025	0.08003	0.0951	0.02333	F
		AA	C	0.2636	0.271	0.4907	0.96[0.86-1.07]	0.0698	0.676	0.05777	0.07187	0.09165	F
Between CFHR1 and R4		AS	C	0.3619	0.372	0.4767	0.96[0.85-1.08]	0.797	0.4859	0.1043	0.09444	0.4251	F
		HS	C	0.3345	0.329	0.7276	1.03[0.89-1.18]	0.4594	0.1462	0.1113	0.1338	0.1208	F
rs10922144	195089923	EA	A	0.1939	0.2071	0.04737	0.92[0.85-1.00]	0.6804	0.7154	0.02007	0.02148	0.684	B
		AA	A	0.05738	0.06201	0.4093	0.92[0.76-1.12]	3.082e-06	0.5525	0.003574	0.007756	0.1248	HW
Between CFHR1 and R4		AS	A	0.3674	0.377	0.4815	0.96[0.86-1.08]	0.1433	0.1038	0.0166	0.009524	0.16	A
		HS	A	0.3315	0.3287	0.8481	1.01[0.89-1.15]	0.05821	0.7474	0.02547	0.02354	0.8884	B
rs7542235	195090236	EA	G	0.2308	0.2023	2.586e-05	1.18[1.09-1.28]	0.28	0.8748	0.005081	0.002292	0.05792	A
		AA	G	0.3804	0.3441	0.001385	1.17[1.06-1.29]	0.001295	0.00338	0.004169	0.005171	0.8088	HW
Between CFHR1 and R4		AS	G	0.07114	0.06534	0.4144	1.10[0.88-1.37]	0.0009348	0.2408	0.005534	0.003968	0.7739	A
		HS	G	0.1558	0.1459	0.3726	1.08[0.91-1.28]	0.3255	0.2576	0.002011	0.006196	0.1381	A
rs16840639	195091396	EA	G	0.2267	0.2005	0.000118	1.17[1.08-1.27]	0.7144	0.8736	0.01194	0.009453	0.3129	A
		AA	G	0.3752	0.3365	0.0006639	1.18[1.07-1.31]	0.004719	0.02722	0.01013	0.01655	0.1126	A
Between CFHR1 and R4		AS	G	0.07937	0.0741	0.4833	1.08[0.88-1.33]	0.001491	0.2124	0.003953	0.003968	1	A
		HS	G	0.1542	0.1455	0.4375	1.07[0.90-1.27]	0.3693	0.3916	0.006702	0.01239	0.1656	A
rs10922146	195101259	EA	A	0.1974	0.2096	0.06917	0.93[0.86-1.01]	0.7982	0.8362	0.03227	0.02292	0.01618	F
		AA	A	0.05439	0.05775	0.5373	0.94[0.77-1.15]	1.754e-08	0.8324	0.003574	0.006205	0.3451	HW
Between CFHR1 and R4		AS	A	0.3596	0.369	0.491	0.96[0.86-1.08]	0.1403	0.08764	0.01502	0.01587	0.8734	A
		HS	A	0.3309	0.3305	0.9794	1.00[0.88-1.14]	0.04998	0.4648	0.03083	0.04213	0.1892	B
rs12047098	195101729	EA	G	0.1761	0.1912	0.01963	0.90[0.83-0.98]	4.383e-09	5.909e-07	0.0404	0.04125	0.8602	HW
		AA	G	0.0719	0.0773	0.386	0.92[0.77-1.10]	0.1983	0.1984	0.01013	0.006722	0.2755	A
Between CFHR1 and R4		AS	G	0.3227	0.3291	0.6375	0.97[0.86-1.10]	0.02074	0.02152	0.05455	0.05476	1	F
		HS	G	0.2841	0.2884	0.7678	0.98[0.85-1.13]	3.131e-06	0.0006817	0.0811	0.07187	0.4635	F
rs6657442	195104683	EA	G	0.1878	0.2012	0.04295	0.92[0.85-1.00]	0.4904	0.6304	0.03074	0.0318	0.8412	B
		AA	G	0.05093	0.05402	0.5601	0.94[0.76-1.16]	1.964e-06	0.6542	0.01191	0.009307	0.514	HW
Between CFHR1 and R4		AS	G	0.3486	0.3562	0.5758	0.97[0.86-1.09]	0.2574	0.1517	0.03162	0.02857	0.7271	B
		HS	G	0.3143	0.3169	0.8568	0.99[0.86-1.13]	0.1749	0.8021	0.05094	0.05576	0.6256	F
rs7413265	195105786	EA	A	0.1874	0.1998	0.06083	0.92[0.85-1.00]	0.5579	0.9571	0.03481	0.03151	0.4373	B
		AA	A	0.04856	0.05483	0.2321	0.88[0.71-1.09]	0.05414	1	0.006552	0.005171	0.6634	A
Between CFHR1 and R4		AS	A	0.3464	0.3545	0.5521	0.96[0.86-1.09]	0.2047	0.2346	0.04032	0.03175	0.2857	B
		HS	A	0.3211	0.3193	0.9009	1.01[0.88-1.15]	0.1656	0.3202	0.02949	0.04337	0.09281	B
rs2336502	195109197	EA	G	0.37	0.3379	5.977e-05	1.15[1.08-1.23]	0.6243	0.818	0.04497	0.02721	5.335e-05	F
		AA	G	0.6586	0.6357	0.04568	1.11[1.00-1.22]	0.5806	0.4844	0.03514	0.03413	0.9273	B
Between CFHR1 and R4		AS	G	0.1956	0.19	0.6214	1.04[0.90-1.20]	0.3158	0.4519	0.04032	0.05397	0.111	F
		HS	G	0.2773	0.2645	0.3614	1.07[0.93-1.23]	0.1476	0.7127	0.03552	0.03717	0.8161	B
rs11584435	195110203	EA	A	0.2369	0.2192	0.01093	1.11[1.02-1.20]	2.724e-59	2.232e-41	0.01753	0.0126	0.08779	HW
		AA	A	0.1613	0.1656	0.6325	0.97[0.85-1.10]	1.724e-125	7.843e-129	0.03812	0.05533	0.01822	F
Between CFHR1 and R4		AS	A	0.1723	0.1638	0.4252	1.06[0.92-1.23]	0.006947	0.01621	0.01818	0.02381	0.3349	B
		HS	A	0.1609	0.1597	0.9208	1.01[0.85-1.19]	2.407e-14	1.149e-06	0.01475	0.01487	1	HW
rs6428370	195111216	EA	G	0.361	0.3329	0.000356	1.13[1.06-1.21]	0.5799	0.8187	0.002287	0.005443	0.03543	B
		AA	G	0.6207	0.5969	0.04119	1.11[1.00-1.22]	0.0006386	0.001388	0.02561	0.01861	0.1712	HW
Between CFHR1 and R4		AS	G	0.1979	0.1913	0.5533	1.04[0.91-1.20]	0.5351	0.8554	0.001581	0.002381	0.6866	A
		HS	G	0.2748	0.2652	0.4846	1.05[0.92-1.20]	0.1727	0.8564	0.00134	0.002478	0.616	A
rs12240143	195111640	EA	G	0.338	0.3123	0.001253	1.12[1.05-1.21]	0.06548	0.2223	0.0658	0.06273	0.6025	F
		AA	G	0.6034	0.5697	0.004883	1.15[1.04-1.27]	0.8751	0.8478	0.05241	0.06515	0.1199	F
Between CFHR1 and R4		AS	G	0.1664	0.1614	0.6359	1.04[0.89-1.21]	0.4733	1	0.01897	0.01667	0.7639	A
		HS	G	0.2579	0.2523	0.6911	1.03[0.89-1.19]	0.6745	0.2884	0.06568	0.07187	0.6024	F
rs11811456	195114034	EA	G	0.1892	0.1803	0.1642	1.06[0.98-1.15]	0.03708	0.2051	0.007114	0.0126	0.01749	B
		AA	G	0.14	0.157	0.04312	0.87[0.77-1.00]	0.001576	0.00184	0.002382	0.007239	0.05546	HW
Between CFHR1 and R4		AS	G	0.1785	0.176	0.8163	1.02[0.88-1.18]	0.5007	0.7708	0.005534	0.003175	0.5479	A
		HS	G	0.1479	0.1456	0.8379	1.02[0.86-1.21]	0.2561	0.2551	0.007373	0.008674	0.8054	A
rs10801575	195119404	EA	A	0.3464	0.319	0.000633	1.13[1.05-1.21]	0.2276	0.378	0.07368	0.055	0.001119	F
		AA	A	0.7361	0.727	0.388	1.05[0.94-1.16]	0.0001317	1.048e-06	0.02263	0.02172	0.9099	HW
Between CFHR1 and R4		AS	A	0.1816	0.1802	0.8983	1.01[0.87-1.17]	0.4991	0.8442	0.04664	0.05952	0.1561	F
		HS	A	0.2748	0.2617	0.3591	1.07[0.93-1.23]	0.03186	0.7761	0.06099	0.07683	0.1606	F
rs6428372	195125871	EA	C	0.1821	0.176	0.3404	1.04[0.96-1.13]	0.9139	0.4443	0.02058	0.01633	0.1966	B
		AA	C	0.2611	0.2807	0.0633	0.91[0.82-1.01]	0.03069	0.0998	0.007743	0.01448	0.05997	A
CFHR4 intron 1		AS	C	0.1754	0.171	0.6819	1.03[0.89-1.20]	0.7684	0.6157	0.01739	0.01825	0.8817	A
		HS	C	0.1515	0.151	0.9674	1.00[0.85-1.19]	0.3591	0.7809	0.02212	0.02354	0.8833	B
rs7366238	195127420	EA	G	0.2093	0.2171	0.2606	0.95[0.88-1.04]	0.1608	0.06417	0.07673	0.0613	0.009158	F
		AA	G	0.07506	0.07568	0.9223	0.99[0.83-1.18]	6.408e-13	0.002401	0.02799	0.02637	0.8374	HW
CFHR4 intron 1		AS	G	0.6899	0.6854	0.7454	1.02[0.90-1.16]	0.3732	0.0003753	0.07984	0.08413	0.7171	F
		HS	G	0.4132	0.3972	0.3197	1.07[0.94-1.22]	0.1278	0.6951	0.1039	0.1202	0.2351	F
rs7546940	195137415	EA	A	0.1915	0.1809	0.124	1.07[0.98-1.17]	0.3411	0.7608	0.1555	0.1203	1.227e-05	F
		AA	A	0.2575	0.2798	0.0405	0.89[0.80-1.00]	0.002893	0.05902	0.06671	0.08428	0.05111	F
CFHR4 intron 1		AS	A	0.1835	0.1843	0.9475	1.00[0.86-1.16]	0.3773	0.7689	0.08458	0.08254	0.8857	F
		HS	A	0.1579	0.151	0.5784	1.05[0.88-1.27]	0.9161	0.0912	0.1488	0.1958	0.004699	F
rs4915318	195163711	EA	A	0.2302	0.2352	0.4915	0.97[0.90-1.05]	0.7075	0.4015	0.08003	0.09138	0.088	F
		AA	A	0.06949	0.07694	0.2423	0.90[0.75-1.08]	0.002905	0.6144	0.05718	0.08273	0.002779	F
Between CFHR4 and R2		AS	A	0.715	0.7055	0.4791	1.05[0.92-1.19]	0.169	0.04527	0.0917	0.1	0.4993	F
		HS	A	0.4403	0.439	0.9348	1.01[0.88-1.14]	0.0004394	0.06159	0.08445	0.0855	0.9376	F
rs6669207	195206465	EA	A	0.2083	0.1964	0.07184	1.08[0.99-1.17]	0.7346	0.4203	0.004573	0.002865	0.259	A
		AA	A	0.1328	0.1368	0.6243	0.97[0.84-1.11]	0.7503	0.5633	0.002382	0.002068	1	A
Between CFHR2 and R5		AS	A	0.1458	0.1493	0.7278	0.97[0.83-1.14]	0.8212	0.7392	0	0.0007937	0.499	A
		HS	A	0.1533	0.1513	0.856	1.02[0.86-1.20]	0.3176	0.8905	0.003351	0.004957	0.7281	A
rs6667243	195208116	EA	A	0.4771	0.4946	0.0344	0.93[0.87-0.99]	0.5619	0.8115	0.01728	0.01289	0.1293	A
		AA	A	0.1731	0.1815	0.3527	0.94[0.84-1.07]	0.6691	0.03744	0.00536	0.009824	0.1335	A
Between CFHR2 and R5		AS	A	0.1223	0.1329	0.2619	0.91[0.77-1.07]	0.8958	0.01354	0.007905	0.005556	0.6279	A
		HS	A	0.3109	0.3327	0.134	0.90[0.79-1.03]	0.5431	0.1486	0.01475	0.02602	0.0747	B
rs6675769	195208284	EA	A	0.4862	0.4809	0.5669	1.02[0.95-1.10]	0.007031	0.03305	0.253	0.2065	2.087e-06	F
		AA	A	0.8307	0.8321	0.8849	0.99[0.87-1.13]	0.1159	0.006013	0.1185	0.09462	0.02262	F
Between CFHR2 and R5		AS	A	0.883	0.8758	0.4661	1.07[0.89-1.28]	1	1	0.1692	0.1024	9.78e-07	F
		HS	A	0.6409	0.6195	0.2294	1.10[0.94-1.27]	0.7452	0.08504	0.2507	0.3209	0.000355	F
rs12755054	195213653	EA	G	0.3536	0.3324	0.007431	1.10[1.03-1.18]	0.5244	0.7876	0.02846	0.01891	0.007703	F
		AA	G	0.7084	0.689	0.07519	1.10[0.99-1.21]	0.8592	0.8313	0.002382	0.009824	0.005444	B
CFHR5 intron 1		AS	G	0.1812	0.1822	0.9285	0.99[0.86-1.15]	0.2548	0.3428	0.005534	0.004762	1	A
		HS	G	0.2683	0.2739	0.6839	0.97[0.85-1.12]	0.001743	0.127	0.01944	0.02974	0.1445	B
rs1759016	195219121	EA	A	0.3566	0.3351	0.006685	1.10[1.03-1.18]	0.6224	0.5388	0.0249	0.02292	0.5954	B
		AA	A	0.7046	0.692	0.2477	1.06[0.96-1.17]	0.6376	0.669	0.01013	0.003619	0.02224	B
CFHR5 intron 2		AS	A	0.1837	0.1848	0.9158	0.99[0.86-1.15]	0.1876	0.2584	0.007905	0.01667	0.04832	B
		HS	A	0.2703	0.2754	0.7177	0.97[0.85-1.12]	0.004138	0.1812	0.02815	0.02354	0.5874	B
rs9427663	195220620	EA	A	0	0.0001465	0.2857	NA	1	1	0.01194	0.02263	0.000414	F
		AA	A	0.03518	0.03834	0.488	0.91[0.71-1.18]	0.4446	0.7486	0.04348	0.04912	0.4296	B
CFHR5 intron 3		AS	A	0.0003978	0.0004029	0.9928	0.99[0.06-15.79]	1	1	0.006324	0.01508	0.03442	B
		HS	A	0.001017	0.001259	0.8143	0.81[0.13-4.84]	1	1	0.01139	0.01611	0.3418	A
rs1750311	195220848	EA	A	0.3695	0.3462	0.003886	1.11[1.03-1.19]	0.8327	0.8781	0.0564	0.05042	0.2566	F
		AA	A	0.7061	0.6976	0.4312	1.04[0.94-1.15]	0.953	0.9135	0.008934	0.01603	0.07329	A
CFHR5 intron 3		AS	A	0.1876	0.1896	0.8578	0.99[0.85-1.14]	0.1584	0.1902	0.03715	0.0373	1	B
		HS	A	0.2873	0.2901	0.8445	0.99[0.86-1.13]	0.01307	0.04953	0.06099	0.08178	0.06861	F
rs12116643	195239806	EA	G	0.1527	0.1526	0.9934	1.00[0.91-1.09]	0.6218	0.7938	0.001524	0.0005729	0.2958	A
		AA	G	0.1163	0.1151	0.8693	1.01[0.88-1.17]	0.2863	1	0.001787	0.0005171	0.3434	A
CFHR5 intron 8		AS	G	0.6865	0.671	0.2406	1.07[0.95-1.21]	0.7941	0.0005565	0.001581	0	0.4998	HW
		HS	G	0.4011	0.3747	0.08023	1.12[0.99-1.27]	0.005887	0.201	0.003351	0.006196	0.3348	A
rs10922153	195245238	EA	C	0.486	0.5077	0.00905	0.92[0.86-0.98]	0.3826	0.6816	0.02642	0.01919	0.04361	F
		AA	C	0.1741	0.1855	0.2108	0.93[0.82-1.05]	0.7993	0.05964	0.002978	0.002068	0.7414	A
CFHR5 3' UTR		AS	C	0.1312	0.1438	0.1969	0.90[0.77-1.06]	0.8046	0.01136	0.003162	0.0007937	0.3745	A
		HS	C	0.3192	0.344	0.09	0.89[0.79-1.02]	0.9521	0.158	0.01743	0.01487	0.7335	A
rs6663083	195247283	EA	G	0.4768	0.5024	0.00233	0.90[0.84-0.96]	0.8958	0.5799	0.04776	0.04325	0.373	B
		AA	G	0.1723	0.1839	0.2019	0.92[0.82-1.04]	1	0.1281	0.009529	0.007239	0.4679	A
CFHR5 3' downstream		AS	G	0.1288	0.1414	0.1916	0.90[0.76-1.06]	0.7075	0.009988	0.005534	0.006349	0.8027	HW
		HS	G	0.3139	0.3385	0.09434	0.89[0.78-1.02]	0.855	0.07718	0.02949	0.04089	0.1472	B
HWP: P value of Hardy-Weinberg equilibrium test
SNPs in Class A: (genotyping missing rate < 2% and Pmissing>0.05) and (HWP in case > 0.0001 and in control > 0.01)
SNPs in Class B: ((genotyping missing rate < 5% and Pmissing>0.05) or (genotyping missing rate < 2% and Pmissing<0.05)) and (HWP in case > 0.0001 and in control > 0.01)
SNPs in Class HW: (genotyping missing rate of class A and B) and (HWP in case < 0.0001 and in control < 0.01)
SNPs in Class F: not in class A, B and HW
