# Supplementary material for: Association of Genetic Variants in Complement Factor H and Factor H-Related Genes with Systemic Lupus Erythematosus Susceptibility
Source: PLoS Genet. 2011 May 26;7(5):e1002079. doi: 10.1371/journal.pgen.1002079 (PMC3102741; doi:10.1371/journal.pgen.1002079)
Supplement: Table S2 — Association of CFHR3-1Δ with clinical manifestations of SLE. (XLS) [file pgen.1002079.s002.xls]

## Sheet: Final-AAandEA
Table S2. Association of CFHR3-1Δ with clinical manifestations of SLE
		Sample size			MAF
ACR criteria	Ethnicity	+	-	Tag SNP	+	-	P	OR[95%CI]
Malar rash	EA	2136	1204	rs6677604	0.2321	0.2257	0.5507	1.04[0.92-1.17]
	AA	687	714	rs16840639	0.3825	0.3704	0.5098	1.05[0.90-1.23]
Discoid rash	EA	581	2537	rs6677604	0.2379	0.2289	0.5102	1.05[0.91-1.22]
	AA	485	917	rs16840639	0.3925	0.368	0.2053	1.11[0.94-1.30]
Photosentitivity	EA	2379	1170	rs6677604	0.2303	0.2252	0.6293	1.03[0.91-1.16]
	AA	685	714	rs16840639	0.3706	0.3822	0.5264	0.95[0.82-1.11]
Oral ulcers	EA	1593	1684	rs6677604	0.2276	0.2286	0.9202	0.99[0.89-1.12]
	AA	496	904	rs16840639	0.3796	0.375	0.8115	1.02[0.87-1.20]
Arthritis	EA	3038	630	rs6677604	0.2309	0.2285	0.8538	1.01[0.88-1.17]
	AA	1168	232	rs16840639	0.3763	0.3783	0.9367	0.99[0.81-1.22]
Serositis	EA	1366	2095	rs6677604	0.2231	0.234	0.291	0.94[0.84-1.06]
	AA	653	743	rs16840639	0.3983	0.3568	0.02442	1.19[1.02-1.39]
Renal disorder	EA	1124	2181	rs6677604	0.2264	0.2295	0.7804	0.98[0.87-1.11]
	AA	698	702	rs16840639	0.365	0.3881	0.2101	0.91[0.78-1.06]
Neurologic disorder	EA	580	2570	rs6677604	0.1969	0.2376	0.00292	0.79[0.67-0.92]
	AA	373	1026	rs16840639	0.3965	0.3698	0.2021	1.12[0.94-1.33]
Hematologic disorder	EA	2213	1101	rs6677604	0.2274	0.2364	0.4143	0.95[0.84-1.07]
	AA	1013	384	rs16840639	0.3861	0.3521	0.09875	1.16[0.97-1.38]
Immunologic disorder	EA	2394	570	rs6677604	0.2315	0.2258	0.6829	1.03[0.89-1.21]
	AA	1073	152	rs16840639	0.3766	0.3742	0.9338	1.01[0.79-1.30]
Antinuclear antibody	EA	3424	251	rs6677604	0.2291	0.2351	0.7595	0.97[0.78-1.20]
	AA	1364	38	rs16840639	0.3759	0.3816	0.9201	0.98[0.61-1.56]
Autoantibodies
Anti-dsDNA	EA	1214	1516	rs6677604	0.2216	0.221	0.9573	1.00[0.88-1.14]
	AA	677	746	rs16840639	0.34	0.4034	0.0005088	0.76[0.65-0.89]
Anti-Sm	EA	229	2106	rs6677604	0.2096	0.2213	0.5672	0.93[0.74-1.18]
	AA	431	756	rs16840639	0.3738	0.3765	0.8976	0.99[0.83-1.18]
Anti-RNP	EA	261	1414	rs6677604	0.2203	0.2185	0.9281	1.01[0.81-1.27]
	AA	378	254	rs16840639	0.3674	0.4163	0.08097	0.81[0.65-1.03]
Anti-SSA/Ro	EA	458	1357	rs6677604	0.2183	0.2222	0.8087	0.98[0.82-1.17]
	AA	292	543	rs16840639	0.3763	0.3745	0.9439	1.01[0.82-1.24]
Anti-SSB/La	EA	150	1537	rs6677604	0.1967	0.2238	0.2797	0.85[0.63-1.14]
	AA	81	693	rs16840639	0.3765	0.3779	0.973	0.99[0.71-1.39]
+ and - represent the presence and absence of a specific clinical manifestation, respectively (excluding those patients without a clear documentation).
